# Supplementary material for: Direct and Sensitive Electrochemical Determination of Total Antioxidant Capacity in Foods Using Nanochannel-Based Enrichment of Redox Probes
Source: Molecules. 2024 May 21;29(11):2423. doi: 10.3390/molecules29112423 (PMC11173714; doi:10.3390/molecules29112423)
Supplement: Supplementary file 1 [file molecules-29-02423-s001.zip]

Archive with 1 entries (1 files):
- molecules-2967427-supplementary.pdf
